# Supplementary material for: Reference Values for Postmortem Examination of the Heart in the Macropod (Macropodidae) and Koala (Phascolarctidae)
Source: Animals (Basel). 2025 May 12;15(10):1397. doi: 10.3390/ani15101397 (PMC12108414; doi:10.3390/ani15101397)
Supplement: Supplementary file 1 [file animals-15-01397-s001.zip]

Archive with 1 entries (1 files):
- animals-3578599-supplementary.xlsx
