# Supplementary material for: Reference Values for Postmortem Examination of the Heart in the Macropod (Macropodidae) and Koala (Phascolarctidae)
Source: Animals (Basel). 2025 May 12;15(10):1397. doi: 10.3390/ani15101397 (PMC12108414; doi:10.3390/ani15101397)
Supplement: Supplementary file 1 [file animals-15-01397-s001.zip › animals-3578599-supplementary.xlsx]

## Sheet: Sheet1
Animal ID	Species	Sex	Age	Body Weight (g)	Fixed heart weight (g)	LV+S weight (g)	RV weight (g)	LV width (mm) - Fixed	S width -fixed	RV width (mm) - fixed	LV:S	RV:S	LV:RV	LV+S/BW	LV+S/ HW	(LV+S)/ RV	HW/BW
17-1542	Grey Kangaroo	M	J	16700	99.6	53.9	20.1	10	10	5	1	0.5	2	0.00322754	0.541165	2.68159	0.00596407
17-1544	Grey Kangaroo	M	A	24000	176.7	98.2	30.2	13	12	5	1.08333	0.416667	2.6	0.00409167	0.555744	3.25166	0.0073625
17-0665	Grey Kangaroo	M	J	N/A	40.8	23.7	7.6	9	8.5	3.5	1.05882	0.411765	2.57143	N/A	0.580882	3.11842	N/A
17-1543	Grey Kangaroo	M	J	6750	48.5	23.8	7.3	10	8.5	2.5	1.17647	0.294118	4	0.00352593	0.490722	3.26027	0.00718519
18-0465	Grey Kangaroo	F	A	35000	340.28	180.39	53.15	14	14	7	1	0.5	2	0.005154	0.530122	3.39398	0.00972229
18-2540	Grey Kangaroo	F	A	30000	168.81	112.13	31.32	16	16	9	1	0.5625	1.77778	0.00373767	0.664238	3.58014	0.005627
18-2541	Grey Kangaroo	F	J	19000	127.91	84.1	25.42	18	16	10	1.125	0.625	1.8	0.00442632	0.657494	3.30842	0.00673211
18-2543	Grey Kangaroo	F	A	21000	n/a	n/a	n/a	19	15	5	1.26667	0.333333	3.8	N/A	N/A	N/A	N/A
18-2632	Grey Kangaroo	F	A	31000	187	113.1	29	15	16	6.5	0.9375	0.40625	2.30769	0.00364839	0.604813	3.9	0.00603226
18-2633	Grey Kangaroo	F	A	24000	142	90.5	25.8	13	13	8	1	0.615385	1.625	0.00377083	0.637324	3.50775	0.00591667
18-2636	Grey Kangaroo	F	J	9000	64	42.6	11.1	15	15	6.5	1	0.433333	2.30769	0.00473333	0.665625	3.83784	0.00711111
18-2639	Grey Kangaroo	F	J	7000	44.1	28.8	9.4	12	12	6	1	0.5	2	0.00411429	0.653061	3.06383	0.0063
18-2640	Grey Kangaroo	F	A	25000	169.8	111.3	30.8	17	15	6.5	1.13333	0.433333	2.61538	0.004452	0.655477	3.61364	0.006792
18-2641	Grey Kangaroo	F	J	6000	49	32.7	9.1	12	12	5	1	0.416667	2.4	0.00545	0.667347	3.59341	0.00816667
18-2642	Grey Kangaroo	F	J	15000	103.8	67.2	17.6	15	15	7	1	0.466667	2.14286	0.00448	0.647399	3.81818	0.00692
18-2643	Grey Kangaroo	F	A	22000	123.9	81.3	24.9	18	16	7	1.125	0.4375	2.57143	0.00369545	0.656174	3.26506	0.00563182
17-1541	Grey Kangaroo	M	A	30200	195.2	103.4	33.1	20	12	5	1.66667	0.416667	4	0.00342384	0.529713	3.12387	0.00646358
18-2637	Grey Kangaroo	M	J	12000	83	49.6	16.5	15	15	6	1	0.4	2.5	0.00413333	0.59759	3.00606	0.00691667
18-2638	Grey Kangaroo	M	A	21000	129	76.1	19.3	15	17	7	0.882353	0.411765	2.14286	0.00362381	0.589922	3.94301	0.00614286
18-2644	Grey Kangaroo	M	A	56000	282.3	197.5	48.9	17	17	9	1	0.529412	1.88889	0.00352679	0.69961	4.03885	0.00504107
18-0467	Grey Kangaroo	F	A	22600	256.1	167.4	45.6	14	14	5	1	0.357143	2.8	0.00740708	0.653651	3.67105	0.0113319
18-0464	Grey Kangaroo	M	A	47600	254.3	149.9	47.4	15	11	5	1.36364	0.454545	3	0.00314916	0.589461	3.16245	0.00534244
18-0466	Grey Kangaroo	M	A	51500	285.01	168.66	50.25	14	13	6	1.07692	0.461538	2.33333	0.00327495	0.591769	3.35642	0.00553417
18-0957	Grey Kangaroo	M	A	53400	279.28	162.06	51.13	14	14	6	1	0.428571	2.33333	0.00303483	0.580278	3.16957	0.00522996
18-0956	Red	F	A	52600	427.71	279.08	89.81	21	20	9	1.05	0.45	2.33333	0.0053057	0.652498	3.10745	0.00813137
18-2539	Red	F	A	33000	219.49	143.28	40.49	15	18	6	0.833333	0.333333	2.5	0.00434182	0.652786	3.53865	0.00665121
18-2542	Red	F	A	23000	159.96	101.77	31.14	17	17	10	1	0.588235	1.7	0.00442478	0.636222	3.26814	0.00695478
18-2545	Red	F	J	12000	94	61.9	18.3	16	13	4	1.23077	0.307692	4	0.00515833	0.658511	3.38251	0.00783333
18-2547	Red	F	A	25000	192.4	122.58	41.28	16	15	10	1.06667	0.666667	1.6	0.0049032	0.63711	2.96948	0.007696
18-2634	Red	F	A	29000	210	124	37.2	19	18	7	1.05556	0.388889	2.71429	0.00427586	0.590476	3.33333	0.00724138
18-2544	Red	M	A	50000	325.3	231.39	61.13	21	22	8	0.954545	0.363636	2.625	0.0046278	0.711313	3.78521	0.006506
18-2546	Red	M	J	21000	151.63	92.14	27.22	19	20	9	0.95	0.45	2.11111	0.00438762	0.607663	3.38501	0.00722048
18-2595	Red	M	A	34000	226.5	140.3	42.5	15	14	6	1.07143	0.428571	2.5	0.00412647	0.619426	3.30118	0.00666176
18-2630	Red	M	A	30000	189.4	129.9	36.6	20	18	6	1.11111	0.333333	3.33333	0.00433	0.68585	3.54918	0.00631333
18-2631	Red	M	A	34000	210	138.8	40	15	15	7	1	0.466667	2.14286	0.00408235	0.660952	3.47	0.00617647
18-2635	Red	M	A	66000	390	252.9	68.2	20	20	8	1	0.4	2.5	0.00383182	0.648462	3.70821	0.00590909
17-1437	Tammar wallaby	F	J	3990	28.5	16.5	4.2	12	10	3	1.2	0.3	4	0.00413534	0.578947	3.92857	0.00714286
17-1614	Tammar wallaby	F	J	3040	19.1	11.2	3.3	7	5	2	1.4	0.4	3.5	0.00368421	0.586387	3.39394	0.00628289
18-0461	Tammar wallaby	F	A	10550	82.6	49	13	10	9	5	1.11111	0.555556	2	0.00464455	0.59322	3.76923	0.00782938
18-0462	Tammar wallaby	F	A	10200	67.7	32.9	9.6	13	12	4	1.08333	0.333333	3.25	0.00322549	0.485968	3.42708	0.00663725
18-0463	Tammar wallaby	F	A	8150	79.3	46	13	15	12	4	1.25	0.333333	3.75	0.00564417	0.580076	3.53846	0.00973006
18-0471	Tammar wallaby	F	J	3950	26.41	14.94	3.55	7	6	2	1.16667	0.333333	3.5	0.00378228	0.565695	4.20845	0.00668608
17-0664	Tammar wallaby	M	A	9200	97.2	62.1	18.1	9	10	4	0.9	0.4	2.25	0.00675	0.638889	3.43094	0.0105652
18-0470	Tammar wallaby	M	A	6100	37.64	25.18	6.58	8	7	2	1.14286	0.285714	4	0.00412787	0.668969	3.82675	0.00617049
17-0663	YFRW	F	A	N/A	52.5	32.1	7.5	7	7	1.5	1	0.214286	4.66667	N/A	0.611429	4.28	N/A
17-1465	YFRW	F	A	5800	39.4	26.7	6.4	12	8	3	1.5	0.375	4	0.00460345	0.677665	4.17188	0.0067931
18-0791	YFRW	F	A	6130	37.74	24.5	5.99	8	8	3	1	0.375	2.66667	0.00399674	0.649179	4.09015	0.00615661
18-2676	YFRW	F	A	6600	39.5	24.1	6.6	8	9	3	0.888889	0.333333	2.66667	0.00365152	0.610127	3.65152	0.00598485
K14-013	Koala	M	3	11000				11	6	4	1.83333	0.666667	2.75
K14-024	Koala	M	1	6700				10	9	3	1.11111	0.333333	3.33333
K15-009	Koala	M	4	10700				9	10	2	0.9	0.2	4.5
K15-012	Koala	M	4	N/A				10	7	1	1.42857	0.142857	10
K15-018	Koala	M	2	N/A				8	9	2	0.888889	0.222222	4
K16-021	Koala	F	3	4460				8	8	1	1	0.125	8
K16-022	Koala	F	3	5750				11	7	1	1.57143	0.142857	11
K16-030	Koala	F	4	7600				7	6	2	1.16667	0.333333	3.5
K16-031	Koala	M	3	10740				8	9	2	0.888889	0.222222	4
K16-032	Koala	F	3	8000				6	7	2	0.857143	0.285714	3
K16-039	Koala	M		11000				9	6	2	1.5	0.333333	4.5
K16-043	Koala	M	5	10500				9	7	2	1.28571	0.285714	4.5
K16-051	Koala	M	3	8520				10	11	3	0.909091	0.272727	3.33333
K16-063	Koala	M	2	6800				9	9	2	1	0.222222	4.5
K16-065	Koala	M	4	11750				12	10	2	1.2	0.2	6
K16-070	Koala	M	3	11200				12	13	3	0.923077	0.230769	4
K16-074	Koala	M	4	9900				10	10	1	1	0.1	10
K16-078	Koala	M	3	8150				10	9	2	1.11111	0.222222	5
K16-092	Koala	F	3	8700				11	9	2	1.22222	0.222222	5.5
K16-093	Koala	F	5	8250				10	10	1	1	0.1	10
K16-095	Koala	M	3	10200				9	11	2	0.818182	0.181818	4.5
K16-096	Koala	M	3	11800				11	12	2	0.916667	0.166667	5.5
K16-098	Koala	M	4	9250				10	10	2	1	0.2	5
K16-099	Koala	F	4	7200				7	7	1	1	0.142857	7
K16-102	Koala	F	4	7750				7	8	1	0.875	0.125	7
K16-107	Koala	F	3	5200				6	6	1	1	0.166667	6
K17-019	Koala	F	4	7300	27.2	15.5	4	8	9	1	0.888889	0.111111	8	0.00212329	0.569853	3.875	0.00372603
K17-020	Koala	M	5	10350	50.5	29.5	6.5	11	11	1	1	0.0909091	11	0.00285024	0.584158	4.53846	0.00487923
K17-021	Koala	F	4	6350	21.6	14	3.6	9	9	1	1	0.111111	9	0.00220472	0.648148	3.88889	0.00340157
K17-022	Koala	F	2	7550	31.3	16.2	4.3	9	9	1.5	1	0.166667	6	0.0021457	0.517572	3.76744	0.0041457
K17-023	Koala	F	1	6450	19.7	13.7	3.4	10	9	2	1.11111	0.222222	5	0.00212403	0.695431	4.02941	0.00305426
K17-000	Koala	M	4	9540	32.4	18	3.4	8	8	2	1	0.25	4	0.00188679	0.555556	5.29412	0.00339623
